# Supplementary material for: Software JimenaE allows efficient dynamic simulations of Boolean networks, centrality and system state analysis
Source: Sci Rep. 2023 Feb 1;13:1855. doi: 10.1038/s41598-022-27098-7 (PMC9892028; doi:10.1038/s41598-022-27098-7)
Supplement: Supplementary file 1 — Supplementary Information. [file 41598_2022_27098_MOESM1_ESM.zip]

Archive with 5 entries (4 files):
- All-Supplements/
- All-Supplements/supplement_Tables_Appx_revise-Fi.pdf
- __MACOSX/All-Supplements/._supplement_Tables_Appx_revise-Fi.pdf
- All-Supplements/All-network-file-supplements.zip
- All-Supplements/JimenaProgramScripts.zip
